# Supplementary material for: Determining Genetic Diversity and Population Structure of Common Bean (Phaseolus vulgaris L.) Landraces from Türkiye Using SSR Markers
Source: Genes (Basel). 2022 Aug 8;13(8):1410. doi: 10.3390/genes13081410 (PMC9407889; doi:10.3390/genes13081410)
Supplement: Supplementary file 1 [file genes-13-01410-s001.zip]

Archive with 1 entries (1 files):
- genes-1809872-supplementary.xls
