# Supplementary material for: Determining Genetic Diversity and Population Structure of Common Bean (Phaseolus vulgaris L.) Landraces from Türkiye Using SSR Markers
Source: Genes (Basel). 2022 Aug 8;13(8):1410. doi: 10.3390/genes13081410 (PMC9407889; doi:10.3390/genes13081410)
Supplement: Supplementary file 1 [file genes-13-01410-s001.zip › genes-1809872-supplementary.xls]

## Sheet: MatrixOutput
Line-2	Line-2	Line-3	Line-4	Line-5	Line-6	Line-10	Line-12	Line-14	Line-15	Line-16	Line-17	Line-19	Line-20	Line-21	Line-26	Line-27	Line-28	Line-32	Line-33	Line-35	Line-39	Line-40	Line-41	Line-42	Line-45	Line-47	Line-49	Line-50	Line-53	Line-54	Line-57	Line-59	Line-60	Line-61	Line-62	Line-63	Line-64	Line-65	Line-67	Line-69	Aras-98	Elkoca-05	Göynük-98	Karacaşehir-90	Yakutiye-98
Line-3	0.259661
Line-4	0.259661	0.116629
Line-5	0.307665	0.173918	0.173918
Line-6	0.466064	0.402931	0.500831	0.295286
Line-10	0.320317	0.226066	0.248251	0.20467	0.283168
Line-12	0.360075	0.333259	0.333259	0.194247	0.20467	0.20467
Line-14	0.388265	0.333259	0.418012	0.215273	0.20467	0.183999	0.098629
Line-15	0.483144	0.483144	0.418012	0.307665	0.226066	0.320317	0.215273	0.194247
Line-16	0.519182	0.449543	0.600677	0.388265	0.271297	0.320317	0.259661	0.215273	0.283168
Line-17	0.402931	0.402931	0.402931	0.346505	0.259661	0.307665	0.248251	0.248251	0.226066	0.20467
Line-19	0.53826	0.466064	0.500831	0.433538	0.215273	0.307665	0.295286	0.271297	0.248251	0.295286	0.173918
Line-20	0.558141	0.418012	0.519182	0.388265	0.20467	0.320317	0.283168	0.283168	0.307665	0.307665	0.320317	0.248251
Line-21	0.53826	0.466064	0.578911	0.433538	0.135152	0.418012	0.248251	0.248251	0.226066	0.271297	0.333259	0.259661	0.20467
Line-26	0.623561	0.433538	0.500831	0.346505	0.0811202	0.307665	0.248251	0.271297	0.248251	0.271297	0.388265	0.194247	0.20467	0.154235
Line-27	0.500831	0.466064	0.500831	0.373988	0.237056	0.307665	0.320317	0.295286	0.373988	0.271297	0.360075	0.307665	0.295286	0.215273	0.215273
Line-28	0.519182	0.449543	0.483144	0.360075	0.271297	0.433538	0.333259	0.307665	0.360075	0.360075	0.433538	0.373988	0.333259	0.248251	0.248251	0.0898152
Line-32	0.53826	0.433538	0.500831	0.402931	0.307665	0.483144	0.402931	0.346505	0.402931	0.346505	0.483144	0.418012	0.346505	0.237056	0.283168	0.237056	0.163999
Line-33	0.623561	0.500831	0.500831	0.500831	0.388265	0.519182	0.466064	0.466064	0.466064	0.402931	0.418012	0.333259	0.500831	0.360075	0.333259	0.388265	0.373988	0.215273
Line-35	0.558141	0.558141	0.558141	0.483144	0.346505	0.500831	0.519182	0.483144	0.360075	0.449543	0.53826	0.402931	0.307665	0.271297	0.248251	0.248251	0.194247	0.183999	0.295286
Line-39	0.519182	0.647715	0.647715	0.558141	0.373988	0.500831	0.519182	0.558141	0.519182	0.449543	0.466064	0.346505	0.418012	0.346505	0.346505	0.320317	0.333259	0.248251	0.295286	0.194247
Line-40	0.673325	0.623561	0.623561	0.578911	0.388265	0.600677	0.500831	0.578911	0.433538	0.500831	0.519182	0.449543	0.433538	0.333259	0.333259	0.333259	0.346505	0.388265	0.333259	0.271297	0.248251
Line-41	0.483144	0.558141	0.519182	0.519182	0.248251	0.433538	0.388265	0.360075	0.388265	0.418012	0.402931	0.373988	0.360075	0.320317	0.271297	0.295286	0.259661	0.271297	0.346505	0.194247	0.215273	0.226066
Line-42	0.519182	0.558141	0.558141	0.558141	0.295286	0.433538	0.449543	0.360075	0.418012	0.418012	0.433538	0.402931	0.449543	0.346505	0.320317	0.295286	0.283168	0.295286	0.373988	0.215273	0.307665	0.346505	0.154235
Line-45	0.647715	0.761544	0.600677	0.519182	0.346505	0.433538	0.483144	0.388265	0.388265	0.519182	0.500831	0.373988	0.519182	0.402931	0.320317	0.295286	0.388265	0.433538	0.402931	0.307665	0.418012	0.320317	0.215273	0.173918
Line-47	0.578911	0.578911	0.623561	0.673325	0.360075	0.483144	0.53826	0.500831	0.466064	0.466064	0.449543	0.388265	0.433538	0.388265	0.360075	0.307665	0.373988	0.360075	0.360075	0.248251	0.295286	0.283168	0.183999	0.144621	0.183999
Line-49	0.466064	0.53826	0.578911	0.578911	0.360075	0.449543	0.433538	0.402931	0.500831	0.433538	0.360075	0.360075	0.466064	0.360075	0.360075	0.259661	0.320317	0.333259	0.333259	0.320317	0.295286	0.360075	0.20467	0.20467	0.271297	0.135152
Line-50	0.53826	0.500831	0.53826	0.623561	0.388265	0.519182	0.53826	0.53826	0.500831	0.402931	0.449543	0.449543	0.623561	0.519182	0.388265	0.388265	0.373988	0.388265	0.388265	0.402931	0.373988	0.449543	0.271297	0.271297	0.320317	0.194247	0.135152
Line-53	0.623561	0.500831	0.53826	0.673325	0.388265	0.519182	0.578911	0.53826	0.500831	0.53826	0.600677	0.483144	0.433538	0.418012	0.388265	0.360075	0.346505	0.519182	0.483144	0.346505	0.500831	0.483144	0.271297	0.271297	0.271297	0.237056	0.307665	0.194247
Line-54	0.360075	0.388265	0.483144	0.483144	0.320317	0.402931	0.418012	0.418012	0.449543	0.360075	0.373988	0.433538	0.600677	0.433538	0.346505	0.402931	0.388265	0.500831	0.433538	0.418012	0.449543	0.466064	0.307665	0.307665	0.360075	0.248251	0.248251	0.183999	0.183999
Line-57	0.449543	0.483144	0.483144	0.519182	0.402931	0.466064	0.449543	0.388265	0.418012	0.388265	0.402931	0.466064	0.418012	0.466064	0.433538	0.373988	0.283168	0.402931	0.433538	0.307665	0.483144	0.402931	0.259661	0.259661	0.360075	0.271297	0.271297	0.248251	0.183999	0.173918
Line-59	0.433538	0.433538	0.433538	0.433538	0.388265	0.449543	0.373988	0.320317	0.320317	0.346505	0.333259	0.333259	0.320317	0.360075	0.388265	0.360075	0.271297	0.418012	0.483144	0.402931	0.500831	0.449543	0.346505	0.346505	0.402931	0.418012	0.307665	0.360075	0.259661	0.226066	0.125823
Line-60	0.433538	0.500831	0.466064	0.433538	0.360075	0.483144	0.402931	0.346505	0.295286	0.373988	0.333259	0.483144	0.402931	0.418012	0.360075	0.418012	0.320317	0.418012	0.519182	0.402931	0.578911	0.600677	0.346505	0.295286	0.402931	0.449543	0.388265	0.333259	0.283168	0.248251	0.183999	0.173918
Line-61	0.307665	0.360075	0.388265	0.388265	0.500831	0.402931	0.360075	0.307665	0.333259	0.449543	0.402931	0.433538	0.388265	0.53826	0.466064	0.623561	0.483144	0.623561	0.623561	0.519182	0.647715	0.673325	0.483144	0.483144	0.519182	0.623561	0.466064	0.402931	0.346505	0.283168	0.259661	0.163999	0.163999
Line-62	0.346505	0.346505	0.402931	0.402931	0.418012	0.418012	0.320317	0.320317	0.346505	0.346505	0.333259	0.418012	0.466064	0.449543	0.388265	0.483144	0.402931	0.449543	0.558141	0.433538	0.466064	0.647715	0.402931	0.433538	0.623561	0.483144	0.388265	0.388265	0.388265	0.248251	0.320317	0.259661	0.194247	0.183999
Line-63	0.307665	0.333259	0.283168	0.418012	0.402931	0.373988	0.283168	0.360075	0.388265	0.449543	0.373988	0.402931	0.600677	0.433538	0.466064	0.578911	0.519182	0.53826	0.53826	0.558141	0.519182	0.673325	0.449543	0.449543	0.600677	0.53826	0.500831	0.466064	0.433538	0.307665	0.307665	0.295286	0.320317	0.259661	0.183999
Line-64	0.449543	0.418012	0.360075	0.483144	0.500831	0.466064	0.418012	0.449543	0.483144	0.483144	0.402931	0.466064	0.700622	0.466064	0.53826	0.500831	0.418012	0.466064	0.623561	0.519182	0.558141	0.673325	0.483144	0.333259	0.483144	0.466064	0.466064	0.466064	0.433538	0.360075	0.307665	0.295286	0.271297	0.388265	0.226066	0.135152
Line-65	0.483144	0.449543	0.418012	0.558141	0.53826	0.466064	0.449543	0.483144	0.519182	0.418012	0.433538	0.500831	0.700622	0.578911	0.500831	0.578911	0.519182	0.578911	0.673325	0.647715	0.519182	0.729901	0.519182	0.483144	0.647715	0.578911	0.578911	0.433538	0.466064	0.360075	0.418012	0.402931	0.295286	0.333259	0.20467	0.135152	0.194247
Line-67	0.466064	0.500831	0.433538	0.623561	0.449543	0.519182	0.500831	0.623561	0.402931	0.466064	0.360075	0.418012	0.466064	0.388265	0.449543	0.558141	0.578911	0.483144	0.558141	0.433538	0.433538	0.647715	0.53826	0.500831	0.623561	0.519182	0.519182	0.418012	0.483144	0.433538	0.466064	0.449543	0.360075	0.373988	0.307665	0.144621	0.226066	0.144621
Line-69	0.500831	0.500831	0.433538	0.623561	0.483144	0.483144	0.500831	0.623561	0.53826	0.53826	0.449543	0.519182	0.623561	0.483144	0.558141	0.600677	0.578911	0.519182	0.600677	0.53826	0.433538	0.483144	0.466064	0.433538	0.53826	0.483144	0.519182	0.449543	0.558141	0.433538	0.433538	0.449543	0.483144	0.433538	0.418012	0.226066	0.226066	0.271297	0.173918
Aras-98	0.433538	0.53826	0.53826	0.623561	0.600677	0.483144	0.500831	0.500831	0.578911	0.500831	0.449543	0.449543	0.53826	0.519182	0.558141	0.600677	0.578911	0.600677	0.558141	0.578911	0.53826	0.700622	0.53826	0.500831	0.623561	0.600677	0.519182	0.449543	0.519182	0.500831	0.433538	0.418012	0.449543	0.320317	0.360075	0.271297	0.373988	0.226066	0.237056	0.259661
Elkoca-05	0.449543	0.519182	0.483144	0.647715	0.53826	0.500831	0.519182	0.519182	0.558141	0.647715	0.500831	0.53826	0.647715	0.53826	0.53826	0.673325	0.558141	0.53826	0.500831	0.519182	0.519182	0.500831	0.449543	0.483144	0.483144	0.578911	0.623561	0.53826	0.623561	0.600677	0.558141	0.673325	0.53826	0.483144	0.500831	0.388265	0.483144	0.333259	0.346505	0.295286	0.183999
Göynük-98	0.373988	0.433538	0.402931	0.53826	0.647715	0.519182	0.578911	0.623561	0.623561	0.623561	0.483144	0.483144	0.53826	0.558141	0.600677	0.600677	0.623561	0.558141	0.483144	0.500831	0.466064	0.519182	0.500831	0.578911	0.53826	0.519182	0.558141	0.558141	0.647715	0.623561	0.578911	0.647715	0.647715	0.500831	0.519182	0.402931	0.578911	0.373988	0.307665	0.388265	0.237056	0.125823
Karacaşehir-90	0.500831	0.53826	0.500831	0.500831	0.600677	0.600677	0.53826	0.53826	0.578911	0.623561	0.761544	0.700622	0.578911	0.600677	0.600677	0.600677	0.623561	0.558141	0.600677	0.623561	0.53826	0.647715	0.578911	0.673325	0.729901	0.761544	0.834156	0.834156	0.834156	0.796062	0.729901	0.700622	0.647715	0.53826	0.519182	0.466064	0.623561	0.500831	0.519182	0.519182	0.449543	0.373988	0.333259
Yakutiye-98	0.483144	0.600677	0.483144	0.600677	0.466064	0.500831	0.449543	0.519182	0.449543	0.600677	0.433538	0.466064	0.519182	0.402931	0.53826	0.578911	0.600677	0.623561	0.578911	0.519182	0.519182	0.500831	0.483144	0.519182	0.600677	0.578911	0.433538	0.500831	0.578911	0.558141	0.519182	0.53826	0.578911	0.483144	0.466064	0.333259	0.483144	0.388265	0.320317	0.346505	0.248251	0.237056	0.271297	0.466064
